# Supplementary material for: Eight new species of the genus Ischnothyreus Simon, 1893 (Araneae, Oonopidae) from Hainan Island, China
Source: Zookeys. 2026 Jul 24;1286:153–85. doi: 10.3897/zookeys.1286.201862 (PMC13428252; doi:10.3897/zookeys.1286.201862)
Supplement: XML Treatment for Ischnothyreus limuling [file zookeys.1286.201862-treatment5.xml]

<!DOCTYPE tp:taxon-treatment
  PUBLIC "-//TaxonX//DTD Taxonomic Treatment Publishing DTD v0 20100105//EN" "tax-treatment-NSO.dtd">
<tp:taxon-treatment xmlns:tp="http://www.plazi.org/taxpub"><tp:treatment-meta><kwd-group><label>Taxon classification</label><kwd>
                <named-content content-type="kingdom">Animalia</named-content>
              </kwd><kwd>
                <named-content content-type="order">Araneae</named-content>
              </kwd><kwd>
                <named-content content-type="family">Oonopidae</named-content>
              </kwd></kwd-group><mixed-citation publication-type="journal"><person-group><name><surname>Shi</surname><given-names>Songlu</given-names></name><name><surname>Bian</surname><given-names>Dongju</given-names></name><name><surname>Tong</surname><given-names>Yanfeng</given-names></name><name><surname>Li</surname><given-names>Shuqiang</given-names></name></person-group><article-title>Eight new species of the genus <italic><tp:taxon-name><tp:taxon-name-part taxon-name-part-type="genus" reg="Ischnothyreus">Ischnothyreus</tp:taxon-name-part></tp:taxon-name></italic> Simon, 1893 (<tp:taxon-name><tp:taxon-name-part taxon-name-part-type="order" reg="Araneae">Araneae</tp:taxon-name-part></tp:taxon-name>, <tp:taxon-name><tp:taxon-name-part taxon-name-part-type="family" reg="Oonopidae">Oonopidae</tp:taxon-name-part></tp:taxon-name>) from Hainan Island, China</article-title><source>Zookeys</source><day>24</day><month>07</month><year>2026</year><volume>1286</volume><fpage>153</fpage><lpage>185</lpage><pub-id pub-id-type="doi">10.3897/zookeys.1286.201862</pub-id></mixed-citation></tp:treatment-meta><tp:nomenclature><tp:taxon-name><object-id xmlns:xlink="http://www.w3.org/1999/xlink" content-type="arpha" xlink:type="simple">4188250B-FA70-5BAD-86F1-1523D2808B53</object-id>
                    		<tp:taxon-name-part taxon-name-part-type="genus" reg="Ischnothyreus">Ischnothyreus</tp:taxon-name-part> <tp:taxon-name-part taxon-name-part-type="species" reg="limuling">limuling</tp:taxon-name-part>
                    	
                    		<object-id xmlns:xlink="http://www.w3.org/1999/xlink" content-type="zoobank" xlink:type="simple">https://zoobank.org/98DF0ACA-74C8-4515-AD44-86346A0A32E5</object-id>
                    	</tp:taxon-name><tp:taxon-authority>Tong &amp; Li</tp:taxon-authority><tp:taxon-status xmlns:xlink="http://www.w3.org/1999/xlink" xlink:type="simple">sp. nov.</tp:taxon-status><xref ref-type="fig" rid="F9">Figs 9</xref><xref ref-type="fig" rid="F10">, 10</xref><xref ref-type="fig" rid="F16">, 16 E, 17E, 19A–C, 22A–D</xref></tp:nomenclature><tp:treatment-sec sec-type="Common name"><title>Common name.</title><p>Limuling Weak-spotted Spider (黎母岭弱斑蛛).</p></tp:treatment-sec><tp:treatment-sec sec-type="Type material"><title>Type material.</title><p><bold><italic>Holotype</italic></bold>: China • ♂ (<abbrev xmlns:xlink="http://www.w3.org/1999/xlink" content-type="institution" xlink:title="Shenyang Normal University in Shenyang, Liaoning Province, China" xlink:type="simple">SYNU</abbrev>-F-2531); Hainan, Qiongzhong Li and Miao Autonomous County, Limushan Town, Limushan National Natural Reserve, Yinhe Protection Station; <named-content xmlns:xlink="http://www.w3.org/1999/xlink" content-type="dwc:verbatimCoordinates" xlink:type="simple">19°12'00.11"N, 109°43'42.60"E</named-content>, 591 ± 7 m elev.; 25.III.2012; Chen leg. <bold><italic>Paratypes</italic></bold>: China • 1♂ (<abbrev xmlns:xlink="http://www.w3.org/1999/xlink" content-type="institution" xlink:title="Shenyang Normal University in Shenyang, Liaoning Province, China" xlink:type="simple">SYNU</abbrev>-F-2523); same data as holotype • 1♀ (<abbrev xmlns:xlink="http://www.w3.org/1999/xlink" content-type="institution" xlink:title="Shenyang Normal University in Shenyang, Liaoning Province, China" xlink:type="simple">SYNU</abbrev>-F-2532); same data as holotype • 3♀ (<abbrev xmlns:xlink="http://www.w3.org/1999/xlink" content-type="institution" xlink:title="Shenyang Normal University in Shenyang, Liaoning Province, China" xlink:type="simple">SYNU</abbrev>-F-2528–2530); <named-content xmlns:xlink="http://www.w3.org/1999/xlink" content-type="dwc:verbatimCoordinates" xlink:type="simple">19°12'24.73"N, 109°44'12.41"E</named-content>, 596 ± 10 m elev.; 24.III.2012; other data same as holotype.</p></tp:treatment-sec><tp:treatment-sec sec-type="Etymology"><title>Etymology.</title><p>The specific name is a noun in apposition taken from the type locality.</p></tp:treatment-sec><tp:treatment-sec sec-type="Diagnosis"><title>Diagnosis.</title><p>The new species is similar to <italic><tp:taxon-name><tp:taxon-name-part taxon-name-part-type="genus" reg="Ischnothyreus">I.</tp:taxon-name-part> <tp:taxon-name-part taxon-name-part-type="species" reg="campanaceus">campanaceus</tp:taxon-name-part></tp:taxon-name></italic> Tong &amp; Li, 2008 in the bell-shaped structure of endogyne but can be distinguished by the dorsal abdominal scutum, which covers approximately 1/2 of abdomen length (vs nearly entirely abdominal length; cf. Figs <xref ref-type="fig" rid="F9">9A</xref>, <xref ref-type="fig" rid="F10">10A</xref>and <xref ref-type="bibr" rid="B10">Tong and Li 2008</xref>: fig. 1A, B) and the dorsal abdominal scutum of male fused to the epigastric scutum (vs unfused; cf. Fig. <xref ref-type="fig" rid="F9">9I</xref> and <xref ref-type="bibr" rid="B10">Tong and Li 2008</xref>: fig. 1A).</p><fig id="F9" position="float" orientation="portrait"><object-id xmlns:xlink="http://www.w3.org/1999/xlink" content-type="doi" xlink:type="simple">10.3897/zookeys.1286.201862.figure9</object-id><object-id xmlns:xlink="http://www.w3.org/1999/xlink" content-type="arpha" xlink:type="simple">862B3A5A-D074-59D7-AB3D-2F213000BDDF</object-id><label>Figure 9.</label><caption><p><italic><tp:taxon-name><tp:taxon-name-part taxon-name-part-type="genus" reg="Ischnothyreus">Ischnothyreus</tp:taxon-name-part> <tp:taxon-name-part taxon-name-part-type="species" reg="limuling">limuling</tp:taxon-name-part></tp:taxon-name></italic> sp. nov., male holotype. <bold>A</bold>. Habitus, dorsal view; <bold>B</bold>. Cephalothorax, dorsal view; <bold>C</bold>. Habitus, ventral view; <bold>D</bold>. Cephalothorax, ventral view; <bold>E</bold>. Habitus, lateral view; <bold>F</bold>. Cephalothorax, lateral view; <bold>G</bold>. Cephalothorax, anterior view; <bold>H</bold>. Abdomen, ventral view; <bold>I</bold>. Abdomen, anterior view. Abbreviation: <abbrev xmlns:xlink="http://www.w3.org/1999/xlink" xlink:title="strong, tooth-like projection" xlink:type="simple">stp</abbrev> = strong, tooth-like projection. Scale bars: 0.4 mm.</p></caption><graphic xmlns:xlink="http://www.w3.org/1999/xlink" xlink:href="zookeys-1286-153_article-201862__-g009.jpg" id="oo_1725177.jpg" position="float" orientation="portrait" xlink:type="simple"><uri content-type="original_file" xlink:type="simple">https://binary.pensoft.net/fig/1725177</uri></graphic></fig><fig id="F10" position="float" orientation="portrait"><object-id xmlns:xlink="http://www.w3.org/1999/xlink" content-type="doi" xlink:type="simple">10.3897/zookeys.1286.201862.figure10</object-id><object-id xmlns:xlink="http://www.w3.org/1999/xlink" content-type="arpha" xlink:type="simple">0F359446-7C1C-5534-9F40-5D31BF2AE088</object-id><label>Figure 10.</label><caption><p><italic><tp:taxon-name><tp:taxon-name-part taxon-name-part-type="genus" reg="Ischnothyreus">Ischnothyreus</tp:taxon-name-part> <tp:taxon-name-part taxon-name-part-type="species" reg="limuling">limuling</tp:taxon-name-part></tp:taxon-name></italic> sp. nov., female paratype. <bold>A</bold>. Habitus, dorsal view; <bold>B</bold>. Habitus, ventral view; <bold>C</bold>. Habitus, lateral view; <bold>D</bold>. Epigastric region, ventral view; <bold>E</bold>. Cephalothorax, dorsal view; <bold>F</bold>. Cephalothorax, ventral view; <bold>G</bold>. Cephalothorax, anterior view; <bold>H</bold>. Endogyne, ventral view (cleared); <bold>I</bold>. Endogyne, dorsal view (cleared). Abbreviations: <abbrev xmlns:xlink="http://www.w3.org/1999/xlink" xlink:title="apodeme" xlink:type="simple">a</abbrev> = apodeme; <abbrev xmlns:xlink="http://www.w3.org/1999/xlink" xlink:title="bell-shaped structure" xlink:type="simple">bss</abbrev> = bell-shaped structure; <abbrev xmlns:xlink="http://www.w3.org/1999/xlink" xlink:title="winding duct" xlink:type="simple">wd</abbrev> = winding duct. Scale bars: 0.4 mm (<bold>A–C, E–G</bold>); 0.1 mm (<bold>D, H, I</bold>).</p></caption><graphic xmlns:xlink="http://www.w3.org/1999/xlink" xlink:href="zookeys-1286-153_article-201862__-g010.jpg" id="oo_1725178.jpg" position="float" orientation="portrait" xlink:type="simple"><uri content-type="original_file" xlink:type="simple">https://binary.pensoft.net/fig/1725178</uri></graphic></fig></tp:treatment-sec><tp:treatment-sec sec-type="Description"><title>Description.</title><p><bold>Male (holotype). <italic>Body</italic></bold>: habitus as in Fig. <xref ref-type="fig" rid="F9">9A, C, E</xref>; body length 1.38. <bold><italic>Carapace</italic></bold>: 0.76 long, 0.61 wide; brown, oval in dorsal view, with egg-shaped patches behind eyes, pars cephalica strongly elevated in lateral view, surface of elevated portion of pars cephalica smooth, sides finely reticulate (Fig. <xref ref-type="fig" rid="F9">9B, F</xref>). <bold><italic>Clypeus</italic></bold>: straight in frontal view, <abbrev xmlns:xlink="http://www.w3.org/1999/xlink" xlink:title="anterior lateral eyes" xlink:type="simple">ALE</abbrev> separated from edge of carapace by 1.1× of their diameter (Fig. <xref ref-type="fig" rid="F9">9G</xref>). <bold><italic>Eyes</italic></bold>: six, well developed, <abbrev xmlns:xlink="http://www.w3.org/1999/xlink" xlink:title="anterior lateral eyes" xlink:type="simple">ALE</abbrev> largest, <abbrev xmlns:xlink="http://www.w3.org/1999/xlink" xlink:title="anterior lateral eyes" xlink:type="simple">ALE</abbrev> circular, <abbrev xmlns:xlink="http://www.w3.org/1999/xlink" xlink:title="posterior lateral eyes" xlink:type="simple">PLE</abbrev> oval, <abbrev xmlns:xlink="http://www.w3.org/1999/xlink" xlink:title="posterior median eyes" xlink:type="simple">PME</abbrev> squared; posterior eye row procurved from above; <abbrev xmlns:xlink="http://www.w3.org/1999/xlink" xlink:title="anterior lateral eyes" xlink:type="simple">ALE</abbrev> touching, <abbrev xmlns:xlink="http://www.w3.org/1999/xlink" xlink:title="posterior median eyes" xlink:type="simple">PME</abbrev>–<abbrev xmlns:xlink="http://www.w3.org/1999/xlink" xlink:title="posterior lateral eyes" xlink:type="simple">PLE</abbrev> touching, <abbrev xmlns:xlink="http://www.w3.org/1999/xlink" xlink:title="anterior lateral eyes" xlink:type="simple">ALE</abbrev>–<abbrev xmlns:xlink="http://www.w3.org/1999/xlink" xlink:title="posterior lateral eyes" xlink:type="simple">PLE</abbrev> touching (Fig. <xref ref-type="fig" rid="F9">9B, G</xref>). <bold><italic>Sternum</italic></bold>: heart-shaped, as long as wide, yellowish brown, surface smooth, sparse setae (Fig. <xref ref-type="fig" rid="F9">9D</xref>). <bold><italic>Mouthparts</italic></bold>: chelicerae, endites and labium yellowish brown; chelicerae straight, base of fangs with slightly sclerotized process (<abbrev xmlns:xlink="http://www.w3.org/1999/xlink" xlink:title="slightly sclerotized process" xlink:type="simple">ssp</abbrev>), fang groove with a few small and one larger denticles (Figs <xref ref-type="fig" rid="F16">16E</xref>, <xref ref-type="fig" rid="F17">17E</xref>); anteromedian tip of endites with one strong, tooth-like projection (<abbrev xmlns:xlink="http://www.w3.org/1999/xlink" xlink:title="strong, tooth-like projection" xlink:type="simple">stp</abbrev>) (Fig. <xref ref-type="fig" rid="F9">9D</xref>). <bold><italic>Abdomen</italic></bold>: 0.73 long, 0.41 wide; dorsal scutum well sclerotized, yellowish brown, covering 1/2 of abdomen width and approximately 1/2 of abdomen length, fused to epigastric scutum (Fig. <xref ref-type="fig" rid="F9">9A, I</xref>); epigastric scutum, yellow, fused to postgastric scutum; postgastric scutum covering 3/5 of abdomen length (Fig. <xref ref-type="fig" rid="F9">9H</xref>). <bold><italic>Legs</italic></bold>: yellow, leg spines longer than segment width, spine formula: femora: I p0-1-1; II p0-0-1; tibiae: I, II p2-1-1; r2-1-1; metatarsi: I, II p1-1-0; r1-1-0. Legs III and IV spineless. <bold><italic>Palp</italic></bold>: trochanter with ventral projection; bulb with two ventral protuberances, distal end of bulb stout, with leaf-like ventral lobe (<abbrev xmlns:xlink="http://www.w3.org/1999/xlink" xlink:title="ventral lobe" xlink:type="simple">vl</abbrev>), ear-like dorsal membrane (<abbrev xmlns:xlink="http://www.w3.org/1999/xlink" xlink:title="dorsal membrane" xlink:type="simple">dm</abbrev>) and retrolateral lobe (<abbrev xmlns:xlink="http://www.w3.org/1999/xlink" xlink:title="retrolateral lobe" xlink:type="simple">rl</abbrev>) (Figs <xref ref-type="fig" rid="F19">19A–C</xref>, <xref ref-type="fig" rid="F22">22A–D</xref>).</p><p><bold>Female (paratype, <abbrev xmlns:xlink="http://www.w3.org/1999/xlink" content-type="institution" xlink:title="Shenyang Normal University in Shenyang, Liaoning Province, China" xlink:type="simple">SYNU</abbrev>-F-2532)</bold>. Same as male except as noted. <bold><italic>Body</italic></bold>: habitus as in Fig. <xref ref-type="fig" rid="F10">10A–C</xref>; body length 1.60. <bold><italic>Carapace</italic></bold>: 0.68 long, 0.59 wide (Fig. <xref ref-type="fig" rid="F10">10E</xref>). <bold><italic>Mouthparts</italic></bold>: chelicerae and endites unmodified (Fig. <xref ref-type="fig" rid="F10">10F</xref>). <bold><italic>Abdomen</italic></bold>: 0.98 long, 0.65 wide; dorsal scutum covering 1/3 of abdomen width and approximately 1/2 of abdomen length; epigastric scutum well sclerotized, yellowish brown, not fused to postgastric scutum (Fig. <xref ref-type="fig" rid="F10">10D</xref>). <bold><italic>Endogyne</italic></bold>: with bell-shaped structure (<abbrev xmlns:xlink="http://www.w3.org/1999/xlink" xlink:title="bell-shaped structure" xlink:type="simple">bss</abbrev>); winding duct (<abbrev xmlns:xlink="http://www.w3.org/1999/xlink" xlink:title="winding duct" xlink:type="simple">wd</abbrev>) strongly convoluted; apodemes (<abbrev xmlns:xlink="http://www.w3.org/1999/xlink" xlink:title="apodeme" xlink:type="simple">a</abbrev>) present (Fig. <xref ref-type="fig" rid="F10">10H, I</xref>).</p></tp:treatment-sec><tp:treatment-sec sec-type="Distribution"><title>Distribution.</title><p>Known only from the type locality.</p></tp:treatment-sec><tp:treatment-sec><!--Section generated to contain objects referenced in tp:taxon-treatment.--><fig id="F16" position="float" orientation="portrait"><object-id xmlns:xlink="http://www.w3.org/1999/xlink" content-type="doi" xlink:type="simple">10.3897/zookeys.1286.201862.figure16</object-id><object-id xmlns:xlink="http://www.w3.org/1999/xlink" content-type="arpha" xlink:type="simple">AE548F2D-45F7-53D5-AB2D-02CD53B0B51F</object-id><label>Figure 16.</label><caption><p><italic><tp:taxon-name><tp:taxon-name-part taxon-name-part-type="genus" reg="Ischnothyreus">Ischnothyreus</tp:taxon-name-part></tp:taxon-name></italic> spp., male left chelicerae, anterior view. <bold>A</bold>. <italic><tp:taxon-name><tp:taxon-name-part taxon-name-part-type="genus" reg="Ischnothyreus">I.</tp:taxon-name-part> <tp:taxon-name-part taxon-name-part-type="species" reg="bawangling">bawangling</tp:taxon-name-part></tp:taxon-name></italic> sp. nov.; <bold>B</bold>. <italic><tp:taxon-name><tp:taxon-name-part taxon-name-part-type="genus" reg="Ischnothyreus">I.</tp:taxon-name-part> <tp:taxon-name-part taxon-name-part-type="species" reg="diaoluoshan">diaoluoshan</tp:taxon-name-part></tp:taxon-name></italic> sp. nov.; <bold>C</bold>. <italic><tp:taxon-name><tp:taxon-name-part taxon-name-part-type="genus" reg="Ischnothyreus">I.</tp:taxon-name-part> <tp:taxon-name-part taxon-name-part-type="species" reg="hongxin">hongxin</tp:taxon-name-part></tp:taxon-name></italic> sp. nov.; <bold>D</bold>. <italic><tp:taxon-name><tp:taxon-name-part taxon-name-part-type="genus" reg="Ischnothyreus">I.</tp:taxon-name-part> <tp:taxon-name-part taxon-name-part-type="species" reg="jianfengling">jianfengling</tp:taxon-name-part></tp:taxon-name></italic> sp. nov.; <bold>E</bold>. <italic><tp:taxon-name><tp:taxon-name-part taxon-name-part-type="genus" reg="Ischnothyreus">I.</tp:taxon-name-part> <tp:taxon-name-part taxon-name-part-type="species" reg="limuling">limuling</tp:taxon-name-part></tp:taxon-name></italic> sp. nov.; <bold>F</bold>. <italic><tp:taxon-name><tp:taxon-name-part taxon-name-part-type="genus" reg="Ischnothyreus">I.</tp:taxon-name-part> <tp:taxon-name-part taxon-name-part-type="species" reg="liudao">liudao</tp:taxon-name-part></tp:taxon-name></italic> sp. nov.; <bold>G</bold>. <italic><tp:taxon-name><tp:taxon-name-part taxon-name-part-type="genus" reg="Ischnothyreus">I.</tp:taxon-name-part> <tp:taxon-name-part taxon-name-part-type="species" reg="luobidong">luobidong</tp:taxon-name-part></tp:taxon-name></italic> sp. nov.; <bold>H</bold>. <italic><tp:taxon-name><tp:taxon-name-part taxon-name-part-type="genus" reg="Ischnothyreus">I.</tp:taxon-name-part> <tp:taxon-name-part taxon-name-part-type="species" reg="wuzhishan">wuzhishan</tp:taxon-name-part></tp:taxon-name></italic> sp. nov. Scale bars: 0.1 mm.</p></caption><graphic xmlns:xlink="http://www.w3.org/1999/xlink" xlink:href="zookeys-1286-153_article-201862__-g016.jpg" id="oo_1725184.jpg" position="float" orientation="portrait" xlink:type="simple"><uri content-type="original_file" xlink:type="simple">https://binary.pensoft.net/fig/1725184</uri></graphic></fig><fig id="F17" position="float" orientation="portrait"><object-id xmlns:xlink="http://www.w3.org/1999/xlink" content-type="doi" xlink:type="simple">10.3897/zookeys.1286.201862.figure17</object-id><object-id xmlns:xlink="http://www.w3.org/1999/xlink" content-type="arpha" xlink:type="simple">65DD84F8-5B3B-54FA-96C3-5E133A1A174F</object-id><label>Figure 17.</label><caption><p><italic><tp:taxon-name><tp:taxon-name-part taxon-name-part-type="genus" reg="Ischnothyreus">Ischnothyreus</tp:taxon-name-part></tp:taxon-name></italic> spp., male left chelicerae, anterior view, <abbrev xmlns:xlink="http://www.w3.org/1999/xlink" xlink:title="Scanning electron microscope" xlink:type="simple">SEM</abbrev>. <bold>A, I</bold>. <italic><tp:taxon-name><tp:taxon-name-part taxon-name-part-type="genus" reg="Ischnothyreus">I.</tp:taxon-name-part> <tp:taxon-name-part taxon-name-part-type="species" reg="bawangling">bawangling</tp:taxon-name-part></tp:taxon-name></italic> sp. nov.; <bold>B</bold>. <italic><tp:taxon-name><tp:taxon-name-part taxon-name-part-type="genus" reg="Ischnothyreus">I.</tp:taxon-name-part> <tp:taxon-name-part taxon-name-part-type="species" reg="diaoluoshan">diaoluoshan</tp:taxon-name-part></tp:taxon-name></italic> sp. nov.; <bold>C</bold>. <italic><tp:taxon-name><tp:taxon-name-part taxon-name-part-type="genus" reg="Ischnothyreus">I.</tp:taxon-name-part> <tp:taxon-name-part taxon-name-part-type="species" reg="hongxin">hongxin</tp:taxon-name-part></tp:taxon-name></italic> sp. nov.; <bold>D</bold>. <italic><tp:taxon-name><tp:taxon-name-part taxon-name-part-type="genus" reg="Ischnothyreus">I.</tp:taxon-name-part> <tp:taxon-name-part taxon-name-part-type="species" reg="jianfengling">jianfengling</tp:taxon-name-part></tp:taxon-name></italic> sp. nov.; <bold>E</bold>. <italic><tp:taxon-name><tp:taxon-name-part taxon-name-part-type="genus" reg="Ischnothyreus">I.</tp:taxon-name-part> <tp:taxon-name-part taxon-name-part-type="species" reg="limuling">limuling</tp:taxon-name-part></tp:taxon-name></italic> sp. nov.; <bold>F, J</bold>. <italic><tp:taxon-name><tp:taxon-name-part taxon-name-part-type="genus" reg="Ischnothyreus">I.</tp:taxon-name-part> <tp:taxon-name-part taxon-name-part-type="species" reg="liudao">liudao</tp:taxon-name-part></tp:taxon-name></italic> sp. nov.; <bold>G</bold>. <italic><tp:taxon-name><tp:taxon-name-part taxon-name-part-type="genus" reg="Ischnothyreus">I.</tp:taxon-name-part> <tp:taxon-name-part taxon-name-part-type="species" reg="luobidong">luobidong</tp:taxon-name-part></tp:taxon-name></italic> sp. nov.; <bold>H</bold>. <italic><tp:taxon-name><tp:taxon-name-part taxon-name-part-type="genus" reg="Ischnothyreus">I.</tp:taxon-name-part> <tp:taxon-name-part taxon-name-part-type="species" reg="wuzhishan">wuzhishan</tp:taxon-name-part></tp:taxon-name></italic> sp. nov. Abbreviations: <abbrev xmlns:xlink="http://www.w3.org/1999/xlink" xlink:title="disk-like hair base" xlink:type="simple">dhb</abbrev> = disk-like hair base; <abbrev xmlns:xlink="http://www.w3.org/1999/xlink" xlink:title="large hair base" xlink:type="simple">lhb</abbrev> = large hair base; <abbrev xmlns:xlink="http://www.w3.org/1999/xlink" xlink:title="slightly sclerotized process" xlink:type="simple">ssp</abbrev> = slightly sclerotized process; <abbrev xmlns:xlink="http://www.w3.org/1999/xlink" xlink:title="thick hair" xlink:type="simple">th</abbrev> = thick hair; <abbrev xmlns:xlink="http://www.w3.org/1999/xlink" xlink:title="thorn-like process" xlink:type="simple">tlp</abbrev> = thorn-like process. Scale bars: 0.1 mm (<bold>A–H</bold>); 0.02 mm (<bold>I, J</bold>).</p></caption><graphic xmlns:xlink="http://www.w3.org/1999/xlink" xlink:href="zookeys-1286-153_article-201862__-g017.jpg" id="oo_1725185.jpg" position="float" orientation="portrait" xlink:type="simple"><uri content-type="original_file" xlink:type="simple">https://binary.pensoft.net/fig/1725185</uri></graphic></fig><fig id="F19" position="float" orientation="portrait"><object-id xmlns:xlink="http://www.w3.org/1999/xlink" content-type="doi" xlink:type="simple">10.3897/zookeys.1286.201862.figure19</object-id><object-id xmlns:xlink="http://www.w3.org/1999/xlink" content-type="arpha" xlink:type="simple">898EF351-694D-590D-92E7-6DC062B682BC</object-id><label>Figure 19.</label><caption><p><italic><tp:taxon-name><tp:taxon-name-part taxon-name-part-type="genus" reg="Ischnothyreus">Ischnothyreus</tp:taxon-name-part></tp:taxon-name></italic> spp., male holotype, left palp. <bold>A–C</bold>. <italic><tp:taxon-name><tp:taxon-name-part taxon-name-part-type="genus" reg="Ischnothyreus">I.</tp:taxon-name-part> <tp:taxon-name-part taxon-name-part-type="species" reg="limuling">limuling</tp:taxon-name-part></tp:taxon-name></italic> sp. nov.; <bold>D–F</bold>. <italic><tp:taxon-name><tp:taxon-name-part taxon-name-part-type="genus" reg="Ischnothyreus">I.</tp:taxon-name-part> <tp:taxon-name-part taxon-name-part-type="species" reg="liudao">liudao</tp:taxon-name-part></tp:taxon-name></italic> sp. nov.; <bold>G–I</bold>. <italic><tp:taxon-name><tp:taxon-name-part taxon-name-part-type="genus" reg="Ischnothyreus">I.</tp:taxon-name-part> <tp:taxon-name-part taxon-name-part-type="species" reg="luobidong">luobidong</tp:taxon-name-part></tp:taxon-name></italic> sp. nov.; <bold>J–L</bold>. <italic><tp:taxon-name><tp:taxon-name-part taxon-name-part-type="genus" reg="Ischnothyreus">I.</tp:taxon-name-part> <tp:taxon-name-part taxon-name-part-type="species" reg="wuzhishan">wuzhishan</tp:taxon-name-part></tp:taxon-name></italic> sp. nov. <bold>A, D, G, J</bold>. Prolateral view; <bold>B, E, H, K</bold>. Dorsal view; <bold>C, F, I, L</bold>. Retrolateral view. Scale bars: 0.1 mm.</p></caption><graphic xmlns:xlink="http://www.w3.org/1999/xlink" xlink:href="zookeys-1286-153_article-201862__-g019.jpg" id="oo_1725187.jpg" position="float" orientation="portrait" xlink:type="simple"><uri content-type="original_file" xlink:type="simple">https://binary.pensoft.net/fig/1725187</uri></graphic></fig><fig id="F22" position="float" orientation="portrait"><object-id xmlns:xlink="http://www.w3.org/1999/xlink" content-type="doi" xlink:type="simple">10.3897/zookeys.1286.201862.figure22</object-id><object-id xmlns:xlink="http://www.w3.org/1999/xlink" content-type="arpha" xlink:type="simple">A6F8C420-544C-5D1F-A27B-9C1572A46C1D</object-id><label>Figure 22.</label><caption><p><italic><tp:taxon-name><tp:taxon-name-part taxon-name-part-type="genus" reg="Ischnothyreus">Ischnothyreus</tp:taxon-name-part> <tp:taxon-name-part taxon-name-part-type="species" reg="limuling">limuling</tp:taxon-name-part></tp:taxon-name></italic> sp. nov., male holotype. <bold>A–D</bold>. <abbrev xmlns:xlink="http://www.w3.org/1999/xlink" xlink:title="Scanning electron microscope" xlink:type="simple">SEM</abbrev>; <italic><tp:taxon-name><tp:taxon-name-part taxon-name-part-type="genus" reg="Ischnothyreus">Ischnothyreus</tp:taxon-name-part> <tp:taxon-name-part taxon-name-part-type="species" reg="liudao">liudao</tp:taxon-name-part></tp:taxon-name></italic> sp. nov., male holotype; <bold>E–H</bold>. <abbrev xmlns:xlink="http://www.w3.org/1999/xlink" xlink:title="Scanning electron microscope" xlink:type="simple">SEM</abbrev>; <bold>A, G</bold>. Left palp, prolateral view; <bold>B, E</bold>. Left palp, dorsal view; <bold>C, F</bold>. distal part of palpal bulb, dorsal view; <bold>D, H</bold>. Distal part of palpal bulb, prolateral view. Abbreviations: <abbrev xmlns:xlink="http://www.w3.org/1999/xlink" xlink:title="dorsal membrane" xlink:type="simple">dm</abbrev> = dorsal membrane; <abbrev xmlns:xlink="http://www.w3.org/1999/xlink" xlink:title="retrolateral lobe" xlink:type="simple">rl</abbrev> = retrolateral lobe; <abbrev xmlns:xlink="http://www.w3.org/1999/xlink" xlink:title="ventral lobe" xlink:type="simple">vl</abbrev> = ventral lobe; <abbrev xmlns:xlink="http://www.w3.org/1999/xlink" xlink:title="ventral projection" xlink:type="simple">vp</abbrev> = ventral projection; <abbrev xmlns:xlink="http://www.w3.org/1999/xlink" xlink:title="ventral protuberances" xlink:type="simple">vpr</abbrev> = ventral protuberances. Scale bars: 0.1 mm (<bold>A, B, E, G</bold>); 0.05 mm (<bold>C, D, F, H</bold>).</p></caption><graphic xmlns:xlink="http://www.w3.org/1999/xlink" xlink:href="zookeys-1286-153_article-201862__-g022.jpg" id="oo_1725190.jpg" position="float" orientation="portrait" xlink:type="simple"><uri content-type="original_file" xlink:type="simple">https://binary.pensoft.net/fig/1725190</uri></graphic></fig></tp:treatment-sec><ref-list><ref id="B10"><mixed-citation xmlns:xlink="http://www.w3.org/1999/xlink" xlink:type="simple">Tong Y, Li S (2008) The oonopid spiders (<tp:taxon-name><tp:taxon-name-part taxon-name-part-type="order">Araneae</tp:taxon-name-part></tp:taxon-name>: <tp:taxon-name><tp:taxon-name-part taxon-name-part-type="family">Oonopidae</tp:taxon-name-part></tp:taxon-name>) from Hainan Island, China. Raffles Bulletin of Zoology 56: 55–66.</mixed-citation></ref></ref-list></tp:taxon-treatment>
